# Supplementary material for: A gene co-expression network model identifies yield-related vicinity networks in Jatropha curcas shoot system
Source: Sci Rep. 2018 Jun 15;8:9211. doi: 10.1038/s41598-018-27493-z (PMC6003958; doi:10.1038/s41598-018-27493-z)
Supplement: Supplementary file 3 — Dataset 1 [file 41598_2018_27493_MOESM3_ESM.xlsx]

## Sheet: Sheet1
A gene co-expression network model identifies yield-related vicinity networks in Jatropha curcas shoot system
Nisha Govender1, 2, Siju Senan1, Zeti-Azura Mohamed-Hussein2, 3, Wickneswari Ratnam1
1School of Environmental and Natural Resource Sciences, Faculty of Science and Technology, Universiti Kebangsaan Malaysia, 43600 UKM Bangi, Selangor, Malaysia.
2 Center for Bioinformatics Research, Institute of Systems Biology (INBIOSIS), Universiti Kebangsaan Malaysia, 43600 UKM Bangi, Selangor, Malaysia.
3 School of Biosciences and Biotechnology, Faculty of Science and Technology, Universiti Kebangsaan Malaysia, 43600 UKM Bangi, Selangor, Malaysia.
Genes in VN1	Annotation GO ID	Annotation GO Term
Jcr4S00005.310	GO:0016459;GO:0005524;GO:0005515;GO:0003774	myosin complex;protein binding;ATP binding;motor activity
Jcr4S00012.70	GO:0005515	protein binding
Jcr4S00056.40	GO:0005876;GO:0051225;GO:0051011;GO:0070652	HAUS complex;spindle assembly;spindle microtubule;microtubule minus-end binding
Jcr4S00067.70	GO:0016787	hydrolase activity
Jcr4S00131.180	GO:0005515	protein binding
Jcr4S00167.120
Jcr4S00202.200	GO:0005815;GO:0000922;GO:0090063	microtubule organizing center;spindle pole;positive regulation of microtubule nucleation
Jcr4S00249.50	GO:0005488	binding
Jcr4S00277.40	GO:0005524;GO:0003777;GO:0007018;GO:0008017	microtubule motor activity;microtubule-based movement;microtubule binding;ATP binding
Jcr4S00385.50
Jcr4S00387.20	GO:0008033	tRNA processing
Jcr4S00788.80	GO:0005524;GO:0006298;GO:0030983	mismatched DNA binding;mismatch repair;ATP binding
Jcr4S00795.10	GO:0006508;GO:0004222	metalloendopeptidase activity;proteolysis
Jcr4S00995.20
Jcr4S01009.20	GO:0006812;GO:0016021;GO:1904823;GO:0005345;GO:0098739	import across plasma membrane;purine nucleobase transmembrane transport;integral component of membrane;cation transport;purine nucleobase transmembrane transporter activity
Jcr4S01070.30	GO:0016021	integral component of membrane
Jcr4S01352.40	GO:0005802;GO:0005768;GO:0016021;GO:0005774;GO:0008757;GO:0032259	endosome;methylation;vacuolar membrane;integral component of membrane;S-adenosylmethionine-dependent methyltransferase activity;trans-Golgi network
Jcr4S01509.40	GO:0008270;GO:0006888;GO:0006886;GO:0030127	ER to Golgi vesicle-mediated transport;COPII vesicle coat;zinc ion binding;intracellular protein transport
Jcr4S01621.80	GO:0005975;GO:0004553	carbohydrate metabolic process;hydrolase activity, hydrolyzing O-glycosyl compounds
Jcr4S01715.20
Jcr4S01913.10	GO:0003843;GO:0006075;GO:0000148	1,3-beta-D-glucan synthase activity;(1->3)-beta-D-glucan biosynthetic process;1,3-beta-D-glucan synthase complex
Jcr4S02000.20	GO:0031965;GO:0005618;GO:0000060;GO:0006607;GO:0005829;GO:0008565;GO:0034399;GO:0008536;GO:0000059;GO:0008139;GO:0006610	nuclear periphery;protein import into nucleus, docking;protein import into nucleus, translocation;NLS-bearing protein import into nucleus;cytosol;ribosomal protein import into nucleus;Ran GTPase binding;nuclear localization sequence binding;protein transporter activity;cell wall;nuclear membrane
Jcr4S02190.60	GO:0003824	catalytic activity
Jcr4S02207.10	GO:0000166;GO:0030705;GO:0008104;GO:0005871;GO:0008574;GO:0007018	cytoskeleton-dependent intracellular transport;kinesin complex;ATP-dependent microtubule motor activity, plus-end-directed;microtubule-based movement;nucleotide binding;protein localization
Jcr4S02560.40	GO:0016887;GO:0005524;GO:0016020	membrane;ATPase activity;ATP binding
Jcr4S02626.50	GO:0043531	ADP binding
Jcr4S03025.20	GO:0000166;GO:0003677;GO:0008408;GO:0006270;GO:0090305;GO:0003887;GO:0005658;GO:0006273;GO:0006272;GO:0071897;GO:0006303;GO:0001882	alpha DNA polymerase:primase complex;DNA replication initiation;3'-5' exonuclease activity;DNA biosynthetic process;DNA-directed DNA polymerase activity;leading strand elongation;double-strand break repair via nonhomologous end joining;lagging strand elongation;nucleic acid phosphodiester bond hydrolysis;nucleoside binding;DNA binding;nucleotide binding
Jcr4S03057.10
Jcr4S03088.10	GO:0031338;GO:0090630;GO:0005096;GO:0012505;GO:0006886;GO:0017137;GO:0005622	Rab GTPase binding;intracellular;activation of GTPase activity;regulation of vesicle fusion;endomembrane system;GTPase activator activity;intracellular protein transport
Jcr4S03094.30	GO:0016307;GO:0046854	phosphatidylinositol phosphate kinase activity;phosphatidylinositol phosphorylation
Jcr4S03557.10	GO:0005515;GO:0007165;GO:0043531	signal transduction;ADP binding;protein binding
Jcr4S04088.10	GO:0005887;GO:0005524;GO:0005516;GO:0046872;GO:0043231;GO:0070588;GO:0005388	calcium-transporting ATPase activity;metal ion binding;intracellular membrane-bounded organelle;calcium ion transmembrane transport;ATP binding;integral component of plasma membrane;calmodulin binding
Jcr4S04484.10
Jcr4S04537.10	GO:0000166;GO:0003677;GO:0008408;GO:0003887	3'-5' exonuclease activity;DNA-directed DNA polymerase activity;DNA binding;nucleotide binding
Jcr4S06393.30	GO:0051301;GO:0030071;GO:0005680	anaphase-promoting complex;cell division;regulation of mitotic metaphase/anaphase transition
Jcr4S07300.30	GO:0005634;GO:0051726;GO:0006357	regulation of transcription from RNA polymerase II promoter;nucleus;regulation of cell cycle

## Sheet: Sheet2
Genes	Annotation GO ID	Annotation GO Term
Jcr4S00005.310	GO:0016459	myosin complex
Jcr4S00005.310	GO:0005524	protein binding
Jcr4S00005.310	GO:0005515	ATP binding
Jcr4S00005.310	GO:0003774	motor activity
