# Supplementary material for: A gene co-expression network model identifies yield-related vicinity networks in Jatropha curcas shoot system
Source: Sci Rep. 2018 Jun 15;8:9211. doi: 10.1038/s41598-018-27493-z (PMC6003958; doi:10.1038/s41598-018-27493-z)
Supplement: Supplementary file 4 — Dataset 2 [file 41598_2018_27493_MOESM4_ESM.xlsx]

## Sheet: Sheet1
A gene co-expression network model identifies yield-related vicinity networks in Jatropha curcas shoot system
Nisha Govender1, 2, Siju Senan1, Zeti-Azura Mohamed-Hussein2, 3, Wickneswari Ratnam1
1School of Environmental and Natural Resource Sciences, Faculty of Science and Technology, Universiti Kebangsaan Malaysia, 43600 UKM Bangi, Selangor, Malaysia.
2 Center for Bioinformatics Research, Institute of Systems Biology (INBIOSIS), Universiti Kebangsaan Malaysia, 43600 UKM Bangi, Selangor, Malaysia.
3 School of Biosciences and Biotechnology, Faculty of Science and Technology, Universiti Kebangsaan Malaysia, 43600 UKM Bangi, Selangor, Malaysia.
Genes in VN2	Sequence Description	Annotation GO ID	Annotation GO Term
Jcr4S00284.10	probable ubiquitin-like-specific protease 2B isoform X2	GO:0006508;GO:0008234	cysteine-type peptidase activity;proteolysis
Jcr4S00750.90	glycine oxidase	GO:0016491;GO:0055114	oxidation-reduction process;oxidoreductase activity
Jcr4S00756.20	TMV resistance N-like	GO:0005515;GO:0007165;GO:0043531	signal transduction;ADP binding;protein binding
Jcr4S00858.70	thyroid adenoma-associated homolog	GO:0005488	binding
Jcr4S01867.10	pyridoxine pyridoxamine 5 -phosphate oxidase chloroplastic isoform X2	GO:0004733;GO:0008615;GO:0010181;GO:0055114	FMN binding;oxidation-reduction process;pyridoxine biosynthetic process;pyridoxamine-phosphate oxidase activity
Jcr4S02231.20	TMV resistance N-like	GO:0005515;GO:0007165;GO:0043531	signal transduction;ADP binding;protein binding
Jcr4S02388.30	NAD kinase chloroplastic	GO:0003951;GO:0019674;GO:0016310;GO:0006741	NADP biosynthetic process;NAD+ kinase activity;phosphorylation;NAD metabolic process
Jcr4S03081.40	lactation elevated 1 isoform X1	GO:0005524	ATP binding
Jcr4S04163.10	SCY1 2	GO:0005524;GO:0004672;GO:0006468	protein kinase activity;protein phosphorylation;ATP binding
Jcr4S05603.20	lecithin-cholesterol acyltransferase-like 4	GO:0008374;GO:0006629	lipid metabolic process;O-acyltransferase activity
Jcr4S06791.20	DNA-directed RNA polymerase II isoform 1	GO:0010508	positive regulation of autophagy
Jcr4S09089.20	probable serine threonine- kinase NAK	GO:0005524;GO:0004672;GO:0006468	protein kinase activity;protein phosphorylation;ATP binding
