# Supplementary material for: A gene co-expression network model identifies yield-related vicinity networks in Jatropha curcas shoot system
Source: Sci Rep. 2018 Jun 15;8:9211. doi: 10.1038/s41598-018-27493-z (PMC6003958; doi:10.1038/s41598-018-27493-z)
Supplement: Supplementary file 5 — Dataset 3 [file 41598_2018_27493_MOESM5_ESM.xlsx]

## Sheet: Sheet1
A gene co-expression network model identifies yield-related vicinity networks in Jatropha curcas shoot system
Nisha Govender1, 2, Siju Senan1, Zeti-Azura Mohamed-Hussein2, 3, Wickneswari Ratnam1
1School of Environmental and Natural Resource Sciences, Faculty of Science and Technology, Universiti Kebangsaan Malaysia, 43600 UKM Bangi, Selangor, Malaysia.
2 Center for Bioinformatics Research, Institute of Systems Biology (INBIOSIS), Universiti Kebangsaan Malaysia, 43600 UKM Bangi, Selangor, Malaysia.
3 School of Biosciences and Biotechnology, Faculty of Science and Technology, Universiti Kebangsaan Malaysia, 43600 UKM Bangi, Selangor, Malaysia.
Genes in VN3	Sequence Description	Annotation GO ID	Annotation GO Term
Jcr4S00514.110	PTI1-like tyrosine- kinase At3g15890	GO:0005524;GO:0004672;GO:0006468	protein kinase activity;protein phosphorylation;ATP binding
Jcr4S00631.20	oligouridylate-binding 1B isoform X1	GO:0000166;GO:0003676	nucleic acid binding;nucleotide binding
Jcr4S00962.70	vacuolar sorting-associated 4B-like isoform X1	GO:0005524	ATP binding
Jcr4S00985.50	adenylate isopentenyltransferase chloroplastic-like	GO:0009691;GO:0005634;GO:0052622;GO:0009507;GO:0005739;GO:0016021;GO:0052381;GO:0009824;GO:0052623;GO:0006400	chloroplast;tRNA modification;cytokinin biosynthetic process;AMP dimethylallyltransferase activity;nucleus;ATP dimethylallyltransferase activity;tRNA dimethylallyltransferase activity;integral component of membrane;ADP dimethylallyltransferase activity;mitochondrion
Jcr4S01288.40	polyadenylate-binding 2-like	GO:0000166;GO:0003723;GO:0016747	transferase activity, transferring acyl groups other than amino-acyl groups;RNA binding;nucleotide binding
Jcr4S01879.30	FAR1-RELATED SEQUENCE 9	GO:0008270;GO:0006355	zinc ion binding;regulation of transcription, DNA-templated
Jcr4S03615.30	eukaryotic translation initiation factor 2 subunit gamma-like	GO:0005525;GO:0003924	GTP binding;GTPase activity
Jcr4S03952.20	transcription factor Pur-alpha 1	GO:0005634;GO:0003677;GO:0005737;GO:0006351;GO:0006355;GO:0046686	cytoplasm;response to cadmium ion;transcription, DNA-templated;nucleus;DNA binding;regulation of transcription, DNA-templated
Jcr4S07358.30	pentatricopeptide repeat-containing mitochondrial	GO:0005515	protein binding
Jcr4S14418.10	transcription initiation factor IIB	GO:0008270;GO:0006355;GO:0006352;GO:0017025	DNA-templated transcription, initiation;TBP-class protein binding;zinc ion binding;regulation of transcription, DNA-templated
