# Supplementary material for: A gene co-expression network model identifies yield-related vicinity networks in Jatropha curcas shoot system
Source: Sci Rep. 2018 Jun 15;8:9211. doi: 10.1038/s41598-018-27493-z (PMC6003958; doi:10.1038/s41598-018-27493-z)
Supplement: Supplementary file 6 — Dataset 4 [file 41598_2018_27493_MOESM6_ESM.xlsx]

## Sheet: Sheet1
A gene co-expression network model identifies yield-related vicinity networks in Jatropha curcas shoot system
Nisha Govender1, 2, Siju Senan1, Zeti-Azura Mohamed-Hussein2, 3, Wickneswari Ratnam1
1School of Environmental and Natural Resource Sciences, Faculty of Science and Technology, Universiti Kebangsaan Malaysia, 43600 UKM Bangi, Selangor, Malaysia.
2 Center for Bioinformatics Research, Institute of Systems Biology (INBIOSIS), Universiti Kebangsaan Malaysia, 43600 UKM Bangi, Selangor, Malaysia.
3 School of Biosciences and Biotechnology, Faculty of Science and Technology, Universiti Kebangsaan Malaysia, 43600 UKM Bangi, Selangor, Malaysia.
Genes IN VN4	Sequence Description	Annotation GO ID	Annotation GO Term
Jcr4S00012.200	eukaryotic translation initiation factor 3 subunit G-like	GO:0000166;GO:0003743;GO:0005852	translation initiation factor activity;eukaryotic translation initiation factor 3 complex;nucleotide binding
Jcr4S00012.210	eukaryotic translation initiation factor 3 subunit G-like	GO:0003743;GO:0005852	translation initiation factor activity;eukaryotic translation initiation factor 3 complex
Jcr4S00083.150	UDP-glucuronate 4-epimerase 3	GO:0005975;GO:0016857	carbohydrate metabolic process;racemase and epimerase activity, acting on carbohydrates and derivatives
Jcr4S00240.140	probable phosphatase 2C 27	GO:0004722;GO:0006470;GO:0043169	protein serine/threonine phosphatase activity;protein dephosphorylation;cation binding
Jcr4S00259.20	ras-related Rab11C	GO:0005525;GO:0006913;GO:0007264;GO:0003924;GO:0016020;GO:0006886;GO:0005622	membrane;GTP binding;small GTPase mediated signal transduction;nucleocytoplasmic transport;intracellular;GTPase activity;intracellular protein transport
Jcr4S00363.160	transport SEC13 homolog B	GO:0005515	protein binding
Jcr4S00456.70	ULTRAPETALA 1-like	GO:0005634;GO:0003677;GO:0005829	cytosol;nucleus;DNA binding
Jcr4S00574.10	PREDICTED: uncharacterized protein LOC105649981
Jcr4S00583.30	serine threonine- kinase D6PK-like	GO:0005524;GO:0004672;GO:0006468	protein kinase activity;protein phosphorylation;ATP binding
Jcr4S00888.10	pto-interacting 1-like	GO:0005524;GO:0004672;GO:0006468	protein kinase activity;protein phosphorylation;ATP binding
Jcr4S00898.20	ras-related Rab7	GO:0005525;GO:0007264;GO:0016020;GO:0015031;GO:0005622	protein transport;membrane;GTP binding;small GTPase mediated signal transduction;intracellular
Jcr4S00914.40	PREDICTED: uncharacterized protein LOC105629130
Jcr4S00977.30	PREDICTED: uncharacterized protein LOC105629690	GO:0016021	integral component of membrane
Jcr4S01156.20	3-dehydrosphinganine reductase TSC10A-like	GO:0016491;GO:0008152	oxidoreductase activity;metabolic process
Jcr4S02028.40	cell division cycle-associated 7
Jcr4S02159.50	kelch repeat-containing At3g27220	GO:0005515	protein binding
Jcr4S02392.10	serine threonine- kinase D6PKL2	GO:0005634;GO:0005524;GO:0009507;GO:0004674;GO:0006468;GO:0005886;GO:0035556	chloroplast;protein serine/threonine kinase activity;plasma membrane;nucleus;intracellular signal transduction;protein phosphorylation;ATP binding
Jcr4S02641.40	ocs element-binding factor 1-like	GO:0003700;GO:0006355;GO:0043565	transcription factor activity, sequence-specific DNA binding;sequence-specific DNA binding;regulation of transcription, DNA-templated
Jcr4S02833.80	S-adenosylmethionine synthase 1	GO:0005524;GO:0006556;GO:0004478	S-adenosylmethionine biosynthetic process;methionine adenosyltransferase activity;ATP binding
Jcr4S02878.10	SEC14 cytosolic factor family phosphoglyceride transfer family isoform 1	GO:0016021;GO:0006810;GO:0005622;GO:0005215	transporter activity;transport;intracellular;integral component of membrane
Jcr4S02898.80	PREDICTED: uncharacterized protein LOC105630240	GO:0016021	integral component of membrane
Jcr4S02942.50	Flavo wrbA	GO:0010181;GO:0045892;GO:0055114;GO:0003960	FMN binding;oxidation-reduction process;negative regulation of transcription, DNA-templated;NADPH:quinone reductase activity
Jcr4S03304.50	serine hydroxymethyltransferase 4	GO:0030170;GO:0009506;GO:0006563;GO:0005829;GO:0004372;GO:0035999;GO:0008168;GO:0005886;GO:0006544;GO:0032259	pyridoxal phosphate binding;glycine metabolic process;tetrahydrofolate interconversion;cytosol;plasma membrane;methyltransferase activity;methylation;plasmodesma;glycine hydroxymethyltransferase activity;L-serine metabolic process
Jcr4S03634.40	hypoxanthine-guanine phosphoribosyltransferase	GO:0009116	nucleoside metabolic process
Jcr4S03725.10	WD repeat-containing	GO:0016021	integral component of membrane
Jcr4S03850.30	proteophosphoglycan-related family
Jcr4S04510.10	expansin-A4	GO:0009664;GO:0005576	extracellular region;plant-type cell wall organization
Jcr4S04926.30	Beta-6 tubulin isoform 2	GO:0005525;GO:0005737;GO:0003924;GO:0005200;GO:0005874;GO:0007017	cytoplasm;microtubule;microtubule-based process;GTP binding;structural constituent of cytoskeleton;GTPase activity
Jcr4S06479.10	14-3-3 GF14 kappa	GO:0019904	protein domain specific binding
Jcr4S07494.60	ADP-ribosylation factor 5	GO:0005525;GO:0007264;GO:0005622	GTP binding;small GTPase mediated signal transduction;intracellular
Jcr4S09423.20	glycine-rich 2-like	GO:0003677;GO:0008270;GO:0016021;GO:0006355	integral component of membrane;DNA binding;zinc ion binding;regulation of transcription, DNA-templated
Jcr4S15074.10	calcineurin B 3	GO:0005509	calcium ion binding
Jcr4S22421.10	pentatricopeptide repeat-containing At1g31920	GO:0008270;GO:0008568	microtubule-severing ATPase activity;zinc ion binding
TCONS_00086605	conserved hypothetical protein
